# Supplementary material for: NT-proBNP as a Potential Marker of Cardiovascular Damage in Children with Chronic Kidney Disease
Source: J Clin Med. 2021 Sep 24;10(19):4344. doi: 10.3390/jcm10194344 (PMC8509500; doi:10.3390/jcm10194344)
Supplement: Supplementary file 1 [file jcm-10-04344-s001.zip]

Archive with 2 entries (2 files):
- jcm-1358633-Supplementary Table S1.pdf
- jcm-1358633-Supplementary Table S2.pdf
